# Supplementary material for: Comparative Analysis of the ABC/2 Score and e-ASPECTS Software in the Determination of Acute Ischaemic Stroke Volume from Non-Contrast CT
Source: Brain Sci. 2025 May 24;15(6):560. doi: 10.3390/brainsci15060560 (PMC12190421; doi:10.3390/brainsci15060560)
Supplement: Supplementary file 1 [file brainsci-15-00560-s001.zip]

Archive with 1 entries (1 files):
- brainsci-3604698-supplementary.pdf
